# Supplementary material for: Tryptophan Substitution in CJ-15,208 (cyclo[Phe-D-Pro-Phe-Trp]) Introduces δ-Opioid Receptor Antagonism, Preventing Antinociceptive Tolerance and Stress-Induced Reinstatement of Extinguished Cocaine-Conditioned Place Preference
Source: Pharmaceuticals (Basel). 2023 Aug 29;16(9):1218. doi: 10.3390/ph16091218 (PMC10535824; doi:10.3390/ph16091218)
Supplement: Supplementary file 1 [file pharmaceuticals-16-01218-s001.zip]

Archive with 1 entries (1 files):
- pharmaceuticals-2501552-supplementary.pdf
